# Supplementary material for: Exploring the Potential of Biochar Derived from Chinese Herbal Medicine Residue for Efficient Removal of Norfloxacin
Source: Molecules. 2024 Apr 29;29(9):2063. doi: 10.3390/molecules29092063 (PMC11085230; doi:10.3390/molecules29092063)
Supplement: Supplementary file 1 [file molecules-29-02063-s001.zip]

Archive with 1 entries (1 files):
- molecules-2970236-supplementary.pdf
